# Supplementary material for: Comparing the performances of SSR and SNP markers for population analysis in Theobroma cacao L., as alternative approach to validate a new ddRADseq protocol for cacao genotyping
Source: PLoS One. 2024 May 31;19(5):e0304753. doi: 10.1371/journal.pone.0304753 (PMC11142705; doi:10.1371/journal.pone.0304753)
Supplement: S1 Appendix — (XLSX) [file pone.0304753.s001.xlsx]

## Sheet: ssr_samples_ampliado_controls
Sample_ID	Population	mTcCIR7.1	mTcCIR7.2	mTcCIR22.1	mTcCIR22.2	mTcCIR18.1	mTcCIR18.2	mTcCIR24.1	mTcCIR24.2	mTcCIR15.1	mTcCIR15.2	mTcCIR11.1	mTcCIR11.2	mTcCIR37.1	mTcCIR37.2	mTcCIR6.1	mTcCIR6.2	mTcCIR26.1	mTcCIR26.2	mTcCIR12.1	mTcCIR12.2	mTcCIR40.1	mTcCIR40.2	mTcCIR8.1	mTcCIR8.2	mTcCIR1.1	mTcCIR1.2	mTcCIR60.1	mTcCIR60.2	mTcCIR33.1	mTcCIR33.2
'010'	Farm	154	156	289	292	332	346	186	198	236	254	302	316	164	178	231	249	299	305	188	214	274	282	290	306	129	141	194	214	303	347
'011'	Farm	154	158	281	292	344	346	186	194	234	236	302	302	134	164	227	249	285	299	212	214	262	280	290	306	129	141	194	196	275	347
'013'	Farm	154	156	289	292	332	346	186	198	236	254	302	316	164	178	231	249	299	305	188	214	274	282	290	306	129	141	194	214	303	347
'020'	Farm	154	156	289	292	332	346	186	198	236	254	302	316	164	178	231	249	299	305	188	214	274	282	290	306	129	141	194	214	303	347
'023'	Farm	154	156	289	292	332	346	186	198	236	254	302	316	164	178	231	249	299	305	188	214	274	282	290	306	129	141	194	214	303	347
'030'	Farm	154	156	289	292	332	346	186	198	236	254	302	316	164	164	231	249	299	305	188	214	274	282	290	306	129	141	194	214	303	347
'040'	Farm	154	154	289	292	332	332	186	198	240	254	302	316	164	178	231	249	305	305	188	188	282	286	290	306	129	141	214	214	303	347
'046'	Farm	154	156	289	292	332	346	186	198	236	254	302	316	164	178	231	249	299	305	188	214	274	282	290	306	129	141	194	214	303	347
'049'	Farm	154	154	289	289	346	346	186	186	254	254	316	316	164	164	231	249	299	299	214	214	278	280	290	290	139	141	194	214	345	347
'052'	Farm	154	158	289	289	336	346	186	186	236	254	304	316	164	164	231	241	299	299	205	214	280	280	290	306	141	141	192	214	291	347
'060'	Farm	154	156	289	292	332	346	186	198	236	254	302	316	164	178	231	249	299	305	188	214	274	282	290	306	129	141	194	214	299	347
'070'	Farm	156	160	289	291	334	346	186	186	244	254	316	316	140	164	227	249	299	305	214	214	274	280	290	290	141	141	194	212	311	347
'072'	Farm	156	156	289	292	332	336	186	198	240	254	302	302	164	178	233	249	299	299	188	214	274	280	294	306	141	141	192	194	303	347
'077'	Farm	154	158	289	292	344	346	186	186	254	254	290	290	164	164	231	249	297	299	212	214	274	274	290	298	139	141	194	194	275	303
'079'	Farm	154	154	292	292	334	346	186	186	234	236	316	316	164	164	227	249	299	299	188	214	262	274	306	306	129	141	194	196	311	347
'080'	Farm	154	154	289	292	344	346	186	186	254	254	302	316	134	164	231	231	297	299	188	212	274	282	290	290	129	141	196	214	275	347
'090'	Farm	154	158	281	281	344	344	186	186	234	234	-9	-9	134	164	231	231	285	299	212	216	262	280	290	290	129	141	196	196	275	275
'093'	Farm	154	158	292	292	344	346	186	186	234	254	316	316	164	178	231	249	299	305	214	214	280	282	290	290	139	141	214	214	345	347
'105'	Farm	154	158	281	289	332	346	186	192	234	254	316	316	134	164	231	231	285	299	205	214	280	284	290	294	129	141	196	214	287	287
'118'	Farm	154	158	275	289	344	346	186	192	234	254	316	316	134	164	231	231	297	299	212	214	262	274	290	294	129	141	188	214	275	347
'119'	Farm	154	154	281	292	346	346	186	186	236	254	316	316	134	134	231	231	299	299	188	188	262	280	290	290	129	129	194	196	275	311
'124'	Farm	154	158	289	292	344	346	186	194	254	254	316	316	164	164	231	249	299	299	214	214	262	280	290	306	129	141	196	214	275	347
'130'	Farm	154	158	289	289	336	346	186	186	234	254	316	316	158	164	231	247	285	299	205	214	262	282	290	290	129	141	196	214	275	347
'133'	Farm	154	156	289	292	332	346	186	198	236	254	302	316	164	178	231	249	299	305	188	214	274	282	290	306	129	141	194	214	303	347
'140'	Farm	158	158	281	292	336	346	186	198	236	254	316	316	134	164	227	231	297	299	188	205	262	286	290	306	129	141	192	214	275	291
'141'	Farm	158	158	281	289	334	336	186	198	234	236	316	316	134	134	233	233	297	299	201	205	262	286	290	294	141	141	196	196	275	309
'150'	Farm	154	154	289	289	346	346	186	198	254	254	316	316	164	178	231	231	305	305	188	214	274	282	290	306	129	141	214	214	347	347
'160'	Farm	154	154	289	289	332	346	186	186	254	254	316	316	164	164	231	231	299	299	188	214	274	280	290	306	129	141	194	194	347	347
'168'	Farm	156	158	289	289	332	344	186	198	236	240	304	304	148	164	241	249	297	299	188	188	262	274	290	306	141	141	214	214	303	311
'170'	Farm	154	158	292	292	344	344	186	186	234	254	-9	-9	134	164	231	231	285	297	212	212	262	274	290	306	129	141	194	196	275	275
'172'	Farm	158	158	292	292	344	344	186	186	234	234	302	302	134	134	231	231	285	297	212	214	262	274	290	294	129	129	194	196	307	347
'177'	Farm	154	156	281	292	344	346	186	198	236	254	302	316	134	164	231	249	285	299	188	212	274	282	290	306	129	141	194	214	275	303
'180'	Farm	154	158	289	292	334	346	186	198	236	236	302	304	148	164	231	241	297	297	205	214	262	274	290	290	129	141	194	214	311	347
'185'	Farm	154	154	289	292	346	346	186	194	236	254	316	316	134	164	231	249	297	299	188	214	262	282	290	306	129	141	194	214	275	347
'190'	Farm	156	156	289	292	332	346	186	186	254	254	316	316	164	178	249	249	299	305	188	214	274	282	290	290	129	141	194	194	303	347
'195'	Farm	158	158	292	292	346	346	186	194	236	254	-9	-9	134	164	227	231	285	299	188	212	280	280	290	306	129	141	196	196	275	311
'204'	Farm	154	154	289	289	346	346	186	186	254	254	316	316	164	164	229	231	299	299	214	214	280	282	290	290	129	141	194	214	303	303
'209'	Farm	154	154	289	289	346	346	186	186	254	254	316	316	164	164	231	231	299	299	214	214	282	282	290	290	141	141	214	214	347	347
'210'	Farm	154	156	281	289	332	346	186	186	250	250	302	316	164	186	231	249	299	299	188	214	274	282	290	306	129	141	194	194	303	303
'215'	Farm	154	154	289	289	346	346	186	186	234	236	304	304	158	158	231	231	297	299	201	212	262	280	280	290	141	141	188	214	275	309
'232'	Farm	154	154	289	289	346	346	186	186	254	254	316	316	164	164	231	231	299	305	188	214	280	282	290	290	141	141	194	214	345	347
'234'	Farm	154	156	289	289	346	346	186	186	254	254	316	316	164	178	231	249	299	299	214	214	280	280	290	290	141	141	194	214	347	347
'237'	Farm	154	154	289	289	346	346	186	186	236	254	316	316	164	164	231	231	299	299	188	214	280	282	290	290	139	141	214	214	345	347
'238'	Farm	154	158	281	289	344	346	186	186	234	254	304	316	134	158	231	241	299	299	212	214	262	274	290	306	141	141	194	194	275	347
'241'	Farm	154	154	289	289	332	346	186	186	254	254	302	316	164	164	249	249	299	305	188	188	274	274	290	306	141	141	214	214	345	347
'260'	Farm	154	154	289	289	344	346	186	186	234	234	316	316	164	164	225	227	285	297	214	214	262	284	290	290	139	141	214	214	347	347
'264'	Farm	154	154	289	289	346	346	186	186	254	254	316	316	164	164	231	231	299	299	214	214	280	282	290	290	141	141	214	214	345	347
'270'	Farm	154	158	289	289	332	346	186	186	240	254	316	316	164	178	231	231	285	299	205	214	280	282	290	306	129	129	194	214	291	347
'271'	Farm	154	154	289	289	346	346	186	186	254	254	316	316	164	164	231	249	299	299	214	214	280	280	290	290	141	141	214	214	345	347
'285'	Farm	154	154	289	289	346	346	186	186	254	254	316	316	164	164	231	231	299	299	214	214	280	282	290	290	141	141	214	214	347	347
'290'	Farm	154	158	289	289	332	346	186	186	236	254	290	316	148	164	231	231	299	299	188	205	280	286	290	290	139	141	194	214	275	299
'302'	Farm	154	158	289	289	336	346	186	186	236	254	304	316	148	164	231	231	297	299	188	201	262	282	290	290	141	141	192	214	275	299
'306'	Farm	154	156	289	292	332	346	186	198	236	254	302	316	164	178	231	249	299	305	188	214	274	282	290	306	129	141	194	214	303	347
'315'	Farm	154	156	289	289	346	346	186	186	254	254	302	316	164	164	231	249	299	299	214	214	280	280	290	290	141	141	214	214	347	347
'318'	Farm	154	160	291	292	334	346	186	198	236	244	302	308	140	164	227	231	297	299	201	214	274	280	290	306	141	141	194	210	291	347
'320'	Farm	154	160	289	291	332	334	186	186	236	244	308	316	148	164	227	231	299	299	188	214	280	282	290	290	141	141	212	216	311	347
'330'	Farm	156	158	289	292	332	334	186	186	236	236	302	316	178	178	231	249	299	305	214	214	274	282	290	290	141	141	194	194	347	347
'340'	Farm	154	160	289	289	332	334	186	186	244	254	302	308	140	164	227	249	299	299	188	214	276	282	290	292	129	141	194	210	303	311
'342'	Farm	154	154	289	289	346	346	186	198	236	258	302	316	148	164	241	247	299	299	214	214	270	274	290	290	129	141	194	196	311	347
'349'	Farm	158	158	289	289	344	344	186	186	234	236	316	316	158	178	231	241	299	305	212	212	280	280	290	290	129	141	192	214	275	275
'359'	Farm	154	158	289	289	332	346	186	186	236	240	302	302	134	164	231	249	299	305	205	214	280	282	290	290	129	141	194	196	345	347
'360'	Farm	154	154	289	289	346	346	186	186	254	254	316	316	164	164	231	231	299	299	214	214	280	280	290	290	141	141	214	214	345	347
'371'	Farm	154	156	289	292	332	346	186	198	236	254	302	316	164	178	231	249	299	305	188	214	274	282	290	306	129	141	194	214	303	347
'372'	Farm	154	158	289	289	346	356	186	198	236	258	302	308	148	164	231	239	303	305	205	214	274	274	290	306	129	141	196	214	303	309
'379'	Farm	156	158	289	289	332	334	186	186	252	254	296	316	148	164	233	249	297	299	214	214	274	280	290	292	141	141	188	214	311	347
'380'	Farm	154	158	292	292	344	346	186	186	234	234	316	316	134	164	227	249	297	297	214	214	262	280	306	306	119	129	194	196	275	275
'381'	Farm	154	158	289	289	344	346	186	186	236	252	316	316	178	178	227	249	285	305	212	214	274	274	290	290	129	129	192	194	275	347
'390'	Farm	154	154	289	292	332	346	186	186	254	254	316	316	164	178	231	231	299	305	214	214	274	274	290	290	129	141	214	214	299	347
'394'	Farm	154	156	289	292	332	346	186	198	236	254	302	316	164	178	231	249	299	305	188	214	274	282	290	306	129	141	194	214	303	347
'405'	Farm	154	156	289	292	332	346	186	198	236	254	302	316	164	178	231	249	299	305	188	214	274	282	290	306	129	141	194	214	303	347
'408'	Farm	154	156	289	292	332	346	186	198	236	254	302	316	164	178	231	249	299	305	188	214	274	282	290	306	129	141	194	214	303	347
'410'	Farm	154	156	289	292	332	346	186	198	236	254	302	316	164	178	231	249	299	305	188	214	274	282	290	306	129	141	194	214	303	347
'417'	Farm	154	156	289	292	332	346	186	198	236	254	302	316	164	178	231	249	299	305	188	214	274	282	290	306	129	141	194	214	303	347
'420'	Farm	154	156	289	292	332	346	186	198	236	236	304	316	164	178	231	249	299	299	214	214	262	274	290	306	129	141	214	214	347	347
'430'	Farm	156	158	289	292	344	346	186	198	236	254	302	304	164	164	231	231	299	299	212	214	274	282	290	306	129	141	194	214	311	347
'433'	Farm	154	156	289	292	332	346	186	186	236	254	302	316	164	164	231	241	299	305	188	214	274	274	290	290	129	141	194	194	303	347
'440'	Farm	154	156	289	289	332	332	186	198	236	254	316	316	158	178	231	249	299	299	188	214	274	274	290	290	141	141	192	214	275	303
'454'	Farm	156	158	289	292	346	356	186	186	254	258	290	302	148	164	239	249	297	305	205	214	270	282	290	290	141	141	194	196	303	309
'460'	Farm	154	158	289	289	346	356	186	202	254	258	290	316	138	164	231	241	297	303	205	222	270	282	290	298	141	141	194	196	285	309
'470'	Farm	154	158	289	289	346	356	186	198	236	258	290	302	138	178	231	239	297	305	205	214	270	282	290	296	129	141	194	214	311	347
'480'	Farm	154	158	289	292	332	336	186	186	236	254	304	316	158	164	231	241	297	299	205	214	280	280	290	294	141	141	192	214	291	347
'486'	Farm	156	158	289	291	332	334	186	198	236	252	308	316	148	164	227	249	297	305	201	214	274	274	290	306	129	129	212	214	291	347
'487'	Farm	154	156	289	292	332	346	186	198	236	254	302	316	164	178	231	249	299	305	188	214	274	282	290	306	129	141	194	214	303	347
'490'	Farm	156	158	291	291	332	334	186	186	236	244	302	316	140	164	227	249	299	299	201	214	280	282	290	292	141	141	194	212	291	347
'496'	Farm	154	156	289	292	332	346	186	198	236	254	302	316	164	178	231	249	299	305	188	214	274	282	290	306	129	141	194	214	303	303
'510'	Farm	154	156	289	292	332	346	186	198	236	254	302	316	164	178	231	249	299	305	188	214	274	282	290	306	129	141	194	214	303	347
'516'	Farm	154	158	289	289	336	346	186	186	234	236	316	316	134	164	231	249	299	305	205	214	262	280	290	306	129	141	196	214	291	347
'526'	Farm	154	158	289	292	334	346	186	186	236	252	302	308	148	178	227	249	299	299	201	214	276	282	290	290	129	129	194	212	291	347
'527'	Farm	154	156	289	292	332	346	186	198	236	254	302	316	164	178	231	249	299	305	188	214	274	282	290	306	129	141	194	214	303	347
'560'	Farm	154	154	289	289	332	346	186	186	254	254	316	316	164	164	231	231	299	299	188	214	282	282	290	290	129	141	194	214	303	347
'564'	Farm	154	154	289	292	346	346	186	186	254	254	316	316	164	164	231	249	299	299	214	214	282	282	290	290	141	141	194	214	299	347
'580'	Farm	154	154	289	289	346	346	186	198	250	254	316	316	164	178	231	231	299	299	214	214	282	286	290	306	129	141	194	194	303	347
'585'	Farm	154	156	289	289	332	336	186	186	236	254	302	316	164	164	231	231	299	305	188	214	274	286	290	290	141	141	192	194	345	347
'587'	Farm	154	156	289	292	332	346	198	198	236	254	302	316	178	178	231	249	299	305	188	214	274	280	306	306	129	141	194	214	299	347
'590'	Farm	154	154	292	292	346	346	186	186	254	254	316	316	164	178	231	231	299	299	188	214	282	282	290	290	141	141	214	214	299	347
'593'	Farm	156	156	289	292	332	346	186	198	236	254	302	302	164	178	231	249	305	305	188	214	280	282	290	306	129	129	194	214	299	347
'604'	Farm	154	154	289	289	346	346	186	186	236	236	316	316	164	178	231	231	299	299	214	214	274	274	290	290	139	141	194	214	347	347
'606'	Farm	154	154	289	289	332	346	186	186	244	254	302	316	164	164	231	249	297	299	188	214	282	286	290	294	129	141	214	214	299	347
'610'	Farm	156	158	281	289	344	346	186	204	236	252	302	316	134	164	227	249	285	305	188	212	274	274	290	290	129	129	192	214	275	299
'611'	Farm	154	154	289	292	332	346	186	186	254	254	316	316	164	178	231	231	299	299	214	214	278	280	290	290	139	141	214	214	347	347
'612'	Farm	154	156	289	289	336	346	186	198	236	240	304	316	164	178	231	249	299	305	214	214	282	282	290	306	141	141	192	214	347	347
'630'	Farm	154	156	289	289	332	346	186	186	254	254	302	316	164	178	231	231	299	305	188	214	274	282	290	306	141	141	194	214	303	347
'636'	Farm	154	154	289	289	332	346	186	186	254	254	316	316	164	164	231	231	299	299	214	214	280	282	290	290	141	141	214	214	347	347
'638'	Farm	154	154	289	289	346	346	186	186	254	254	316	316	164	164	231	231	299	299	214	214	282	282	290	290	141	141	194	194	347	347
'645'	Farm	154	154	289	289	332	346	186	186	254	254	316	316	164	164	231	231	299	299	214	214	280	280	290	290	141	141	214	214	347	347
'653'	Farm	154	156	289	292	332	346	186	198	236	254	302	316	164	178	231	249	299	305	188	214	274	282	290	306	129	141	194	214	303	347
'655'	Farm	154	154	289	289	346	346	186	186	254	254	316	316	164	164	231	231	299	299	214	214	280	282	290	290	129	141	214	214	347	347
'656'	Farm	154	154	289	289	346	346	186	186	254	254	316	316	164	164	231	231	299	299	214	214	278	280	290	290	141	141	214	214	345	347
'663'	Farm	154	154	289	289	346	346	186	186	254	254	316	316	164	164	231	247	299	305	214	214	274	280	290	290	129	141	214	214	299	347
'669'	Farm	154	154	289	289	332	346	186	186	254	254	316	316	164	164	231	231	299	299	214	214	280	282	290	290	141	141	214	214	347	347
'678'	Farm	154	154	289	289	332	346	186	186	236	254	302	316	164	178	231	249	299	299	214	214	274	280	290	290	129	141	214	214	347	347
'680'	Farm	154	158	289	289	334	338	186	198	236	244	316	316	134	178	227	227	285	297	214	214	262	276	290	294	129	129	194	194	291	347
'690'	Farm	154	156	289	292	332	346	186	198	236	254	302	316	164	178	231	249	299	305	188	214	274	282	290	306	129	141	194	214	303	347
'698'	Farm	154	156	289	292	332	346	186	198	236	254	302	316	164	178	231	249	299	305	188	214	274	282	290	306	129	141	194	214	303	347
'699'	Farm	154	156	289	292	332	346	186	198	236	254	302	316	164	178	231	249	299	305	188	214	274	282	290	306	129	141	194	214	303	347
'709'	Farm	156	160	281	281	346	346	186	186	250	254	316	316	164	164	231	249	299	299	214	222	282	286	290	290	141	141	194	214	345	347
'710'	Farm	154	156	289	292	332	346	186	198	236	254	302	316	164	178	231	249	299	305	188	214	274	282	290	306	129	141	194	214	303	347
'713'	Farm	154	156	289	292	332	346	186	198	236	254	302	316	164	178	231	249	299	305	188	214	274	282	290	306	129	141	194	214	303	347
'717'	Farm	154	156	289	292	332	346	186	198	236	254	302	316	164	178	231	249	299	305	188	214	274	282	290	306	129	141	194	214	303	347
'720'	Farm	154	156	289	292	332	346	186	198	236	254	302	316	164	178	231	249	299	305	188	214	274	282	290	306	129	141	194	214	303	347
UF29	GeneBank	154	158	281	289	336	346	186	204	250	254	290	316	148	164	231	237	297	299	214	222	282	286	290	294	141	141	194	214	285	285
UF613	GeneBank	154	160	281	289	336	346	186	202	236	254	316	316	164	164	231	237	297	299	214	222	282	286	290	298	141	141	194	214	285	347
UF650	GeneBank	154	156	289	292	332	346	186	198	236	254	302	316	164	178	231	249	299	305	188	214	274	282	290	306	129	141	194	214	303	347
UF677	GeneBank	154	156	289	292	332	346	186	198	236	254	302	316	164	186	231	249	299	305	188	214	274	282	290	306	129	141	194	214	303	347
SCA6	GeneBank	160	160	275	281	344	344	186	192	234	234	-9	-9	134	154	227	231	297	297	212	214	262	262	306	306	129	141	196	196	275	275
K246	GeneBank	156	158	289	289	332	344	186	186	234	254	302	302	164	178	231	249	299	305	212	214	262	274	290	290	129	141	196	214	275	299
K247	GeneBank	154	154	289	289	332	346	186	198	236	254	316	316	164	178	231	231	299	305	188	214	274	280	290	290	129	141	214	214	299	347
K255	GeneBank	154	154	289	289	332	346	186	186	236	254	316	316	164	178	231	231	299	305	188	214	274	280	290	290	129	141	194	214	299	347
K249	GeneBank	154	154	289	289	346	346	186	186	236	254	302	316	164	164	231	231	299	299	214	214	280	280	290	290	141	141	214	214	347	347
K251	GeneBank	154	154	289	289	346	346	186	186	254	254	316	316	164	178	231	231	299	299	188	214	280	282	290	290	141	141	214	214	347	347
K262	GeneBank	154	156	289	289	332	332	186	186	254	254	302	302	164	164	231	247	299	299	214	214	248	280	290	290	141	141	214	214	347	347
K252	GeneBank	154	154	289	292	332	346	186	186	254	254	316	316	164	164	231	231	299	299	214	214	280	282	290	290	129	141	214	214	347	347
K248	GeneBank	154	160	275	292	332	344	186	192	234	254	302	302	134	164	231	231	297	305	188	212	262	282	290	306	129	141	194	196	275	303
K254	GeneBank	154	160	281	292	332	344	192	198	234	254	302	302	154	164	227	249	297	299	188	214	262	282	306	306	141	141	194	196	275	303
K250	GeneBank	156	158	289	289	332	344	186	186	234	254	302	302	164	178	231	249	299	305	212	214	262	274	290	290	129	141	196	214	275	299
K256	GeneBank	156	158	289	289	332	344	186	186	234	254	302	302	164	178	231	249	299	305	212	214	262	274	290	290	129	141	196	214	275	299
K257	GeneBank	154	156	289	292	346	346	186	186	236	254	316	316	164	164	231	247	299	299	188	214	280	282	290	290	129	141	214	214	347	347
K258	GeneBank	156	158	289	289	332	344	186	186	234	254	302	302	164	178	231	249	299	305	212	214	262	274	290	290	129	141	196	214	275	275
K259	GeneBank	154	154	289	292	332	346	186	186	236	254	316	316	164	164	231	231	299	305	214	214	274	282	290	290	141	141	214	214	347	347
K253	GeneBank	154	156	289	289	332	332	186	186	254	254	302	302	164	164	231	247	299	299	214	214	280	282	290	290	141	141	214	214	347	347
K261	GeneBank	154	156	289	292	332	346	198	198	236	254	302	316	164	178	231	249	299	305	188	214	274	282	290	306	129	141	194	214	303	347
K263	GeneBank	154	154	289	289	332	346	186	186	236	254	302	316	164	164	231	249	299	299	188	214	280	280	290	290	141	141	194	214	347	347
L266	GeneBank	154	154	289	292	332	346	186	198	236	254	316	316	164	164	231	231	299	299	188	214	274	280	290	306	129	141	214	214	299	347
L267	GeneBank	154	158	292	292	332	332	186	186	254	254	302	302	164	164	231	231	285	299	188	214	274	280	290	306	129	141	196	214	303	347
L268	GeneBank	154	154	289	292	346	346	186	186	254	254	316	316	164	178	231	249	299	299	214	214	282	282	290	290	141	141	214	214	347	347
L269	GeneBank	154	156	289	292	332	346	186	186	254	254	302	316	164	178	231	249	299	305	188	214	282	282	290	306	141	141	194	214	303	347
L270	GeneBank	154	154	289	292	332	346	186	186	254	254	316	316	164	164	231	251	299	299	188	214	280	282	290	290	141	141	194	214	303	347
L271	GeneBank	154	154	289	289	332	346	186	186	254	254	316	316	164	164	231	251	299	299	188	188	282	282	290	290	141	141	214	214	347	347
L272	GeneBank	154	154	289	289	346	346	186	186	254	254	316	316	164	164	231	231	299	299	214	214	282	282	290	290	131	141	194	194	347	347
L273	GeneBank	154	154	289	289	332	346	186	198	236	254	316	316	164	178	231	231	299	305	214	214	280	282	290	290	129	141	214	214	299	347
L274	GeneBank	154	154	289	292	332	332	186	186	254	254	316	316	164	164	231	249	299	299	188	188	282	282	290	290	141	141	214	214	303	303
L275	GeneBank	154	154	289	292	332	346	186	186	236	254	316	316	164	164	231	231	299	305	214	214	274	282	290	290	141	141	214	214	347	347
L276	GeneBank	154	156	289	289	332	346	186	186	236	254	316	316	164	164	231	231	299	299	214	214	282	282	290	290	129	141	214	214	347	347
L277	GeneBank	154	154	289	289	332	346	186	186	236	254	302	316	164	164	231	249	299	299	188	214	280	280	290	290	141	141	194	214	347	347
L278	GeneBank	154	156	289	292	332	346	186	198	236	254	302	316	164	178	231	249	299	305	188	214	274	282	290	306	129	141	194	214	299	347
L281	GeneBank	154	156	289	289	332	346	186	186	236	254	302	316	164	164	231	249	299	299	188	214	280	282	290	290	141	141	214	214	303	347
L282	GeneBank	154	154	292	292	332	346	186	186	254	254	302	316	164	178	231	249	299	305	188	214	282	282	290	290	141	141	194	214	299	347
L283	GeneBank	154	154	289	289	332	332	186	186	236	236	316	316	164	164	231	231	299	299	214	214	280	280	290	290	141	141	214	214	347	347
C06	Amelonado	154	154	289	289	346	346	186	186	252	252	316	316	164	164	231	231	299	299	214	253	280	280	290	290	141	141	214	214	347	347
C08	Amelonado	154	154	289	289	346	346	186	186	252	252	316	316	164	164	231	231	299	299	253	253	280	280	290	290	141	141	214	216	347	347
C39	Amelonado	154	154	289	289	346	346	186	186	252	252	316	316	164	164	231	231	299	299	214	253	280	280	290	290	141	141	214	214	347	347
C13	Contamana	158	158	281	281	344	344	186	194	234	234	300	300	134	134	227	231	285	297	212	212	262	262	290	306	129	129	196	196	275	275
C30	Contamana	158	158	281	281	344	344	186	194	234	234	-9	-9	134	134	227	231	285	297	212	212	262	262	290	306	129	129	196	196	275	275
C38	Criollo	158	158	281	281	344	344	186	194	234	234	316	316	134	134	227	231	285	297	212	212	262	262	290	306	129	129	196	196	275	275
C01	Criollo	156	156	289	292	332	332	186	198	236	236	302	302	164	178	249	249	299	305	188	188	282	282	306	306	129	129	194	194	303	347
C15	Criollo	156	156	292	292	332	332	198	198	236	236	302	302	178	178	249	249	305	305	188	188	274	274	306	306	129	129	194	194	303	303
C17	Curaray	162	162	289	289	344	344	198	198	238	256	292	312	154	154	233	233	309	309	201	203	264	264	298	306	129	143	188	188	311	311
C18	Curaray	158	160	289	289	336	344	196	202	238	238	290	304	148	148	221	233	297	309	201	214	264	286	298	306	135	135	188	188	311	311
C09	Guiana	156	156	287	287	336	336	186	186	260	260	298	302	152	152	231	231	303	303	201	209	282	282	290	290	145	145	192	192	277	277
C10	Guiana	156	156	287	291	336	336	186	186	260	260	302	302	152	152	231	231	303	303	201	201	282	282	290	290	145	145	192	192	277	277
C11	Guiana	156	156	291	291	334	334	186	186	260	260	298	302	152	152	231	231	303	303	201	201	280	282	290	290	145	145	192	192	277	277
C12	Guiana	156	156	289	291	336	336	186	186	260	260	302	302	152	152	231	231	303	303	201	201	282	282	290	290	145	145	192	192	277	289
C32	Guiana	156	156	287	287	334	336	186	186	260	260	298	302	152	152	231	231	303	303	201	209	282	282	290	290	141	145	192	192	277	277
C34	Guiana	156	156	289	289	336	336	186	186	260	260	302	302	146	146	231	231	303	303	209	209	-9	-9	290	290	145	145	192	192	289	289
C14	Iquitos	158	160	289	289	334	356	174	186	256	258	290	308	140	154	227	241	303	305	201	205	276	286	290	296	129	141	212	212	281	291
C16	Iquitos	158	158	289	289	336	336	186	186	236	240	308	316	148	158	227	241	297	299	201	207	258	276	290	294	141	141	194	212	285	309
C27	Iquitos	158	158	281	289	334	356	186	198	236	258	290	308	138	148	239	241	297	303	205	214	270	270	290	296	141	141	196	214	309	309
C33	Iquitos	158	158	289	289	334	336	198	202	240	256	308	316	148	158	233	241	297	297	201	205	276	276	290	294	141	141	192	194	291	309
C21	Marañón	154	158	289	289	338	346	186	186	256	256	316	316	140	160	227	231	303	305	201	201	276	276	290	290	141	141	192	214	289	347
C22	Marañón	158	158	289	289	346	348	186	186	244	256	316	316	140	140	227	231	303	303	201	214	278	280	290	290	141	141	192	214	289	347
C23	Marañón	158	158	289	289	346	348	186	186	244	256	310	316	140	146	227	231	303	305	201	214	278	280	290	290	141	141	190	214	289	347
C24	Marañón	158	158	289	289	346	348	186	186	244	252	298	310	146	146	231	231	299	299	201	201	278	280	290	290	141	141	190	214	277	289
C25	Marañón	156	156	289	289	348	348	186	186	256	256	298	310	140	146	227	227	303	305	201	201	278	280	290	290	141	141	192	214	277	289
C36	Marañón	154	158	289	289	338	346	186	186	256	256	316	316	140	160	227	231	303	305	201	201	276	276	290	290	141	141	192	214	289	347
C37	Marañón	158	158	289	289	346	348	186	186	244	256	316	316	140	140	227	231	303	303	201	201	280	280	290	290	141	141	192	214	289	347
C19	Nanay	158	158	289	289	334	334	186	186	252	252	316	316	148	148	227	227	299	299	201	214	280	280	292	292	141	141	188	210	291	311
C20	Nanay	158	158	289	289	334	334	186	186	252	252	308	316	140	148	227	227	299	299	201	214	280	280	292	292	141	141	188	188	311	311
C26	Nanay	158	158	289	289	334	334	186	186	252	252	316	316	140	140	227	227	305	305	201	214	280	280	292	292	129	129	188	188	311	311
C35	Nanay	158	158	289	289	334	334	186	186	252	252	316	316	140	140	227	227	299	299	201	214	280	280	290	290	129	141	188	210	291	311
C07	Nacional	154	162	281	281	346	346	186	202	252	254	-9	-9	164	164	231	231	299	299	205	205	286	286	294	294	135	141	194	196	285	311
C31	Nacional	158	158	281	281	344	344	202	204	252	252	290	306	154	154	233	233	297	297	205	205	286	288	294	294	129	145	194	194	285	287
C28	Púrus	160	160	299	299	346	348	186	186	252	252	296	296	148	160	231	231	301	301	201	203	260	260	294	294	129	129	188	188	281	287
C29	Púrus	160	160	289	299	346	346	186	186	236	260	296	296	148	156	231	231	301	303	201	203	260	264	294	294	129	147	188	188	281	281
